# Supplementary material for: Variability of Lipids in Human Milk
Source: Metabolites. 2021 Feb 11;11(2):104. doi: 10.3390/metabo11020104 (PMC7916976; doi:10.3390/metabo11020104)
Supplement: Supplementary file 1 [file metabolites-11-00104-s001.zip]

Archive with 2 entries (2 files):
- metabolites-1087212-supplementary_editingafterreview.docx
- Supplementary for paper_TableS5.xlsx
