# Supplementary material for: Variability of Lipids in Human Milk
Source: Metabolites. 2021 Feb 11;11(2):104. doi: 10.3390/metabo11020104 (PMC7916976; doi:10.3390/metabo11020104)
Supplement: Supplementary file 1 [file metabolites-11-00104-s001.zip › Supplementary for paper_TableS5.xlsx]

## Sheet: lipid concentrations (nM)
Concentrations of lipids (nM) for morning samples.
SPECIES	Label	GM3 d18:1/16:0	GM3 d18:1/18:0	GM3 d18:1/20:0	GM3 d18:1/22:0	GM3 d18:1/24:0	Cer d18:1/18:0	Cer d18:1/20:0	Cer d18:1/22:0	Cer d18:1/23:0	Cer d18:1/24:0	Cer d18:1/24:1	Cer d18:2/22:0	Cer d18:2/24:0	Hex1Cer d18:2/22:0	Hex1Cer d18:2/24:0	Hex2Cer d18:1/16:0	Hex2Cer d18:1/20:0	Hex2Cer d18:1/22:0	Hex2Cer d18:1/24:0	LPC 14:0	LPC 18:1	LPC 20:1	LPC 20:3	LPC 22:5	LPC 22:6	LPE 16:0	LPE 18:0	LPE 18:1	LPE 20:1	LPE 22:1	LPE 22:5	PE 32:0	PE 34:0	PE 34:1	PE 36:1	PE 36:2	PE 36:4	PE 38:1	PE 38:2	PE 38:3	PE 38:4	PE 38:6	PE 40:2	PE 40:7	PI 34:1	PI 34:2	PI 36:1	PI 36:2
K001M	0	264.5	1089.7	1397.4	2622	653.8	247.4	218.4	606.9	177.3	1087.4	763.2	42.4	72.1	137	173.9	131.9	374.4	349.5	382.6	380.6	3637.3	138.7	483.1	194.1	566.4	2467.7	2184.1	10545.5	4662.7	1172.9	3699.5	49.6	63.1	790.5	800.5	4385.5	71	106	91.5	78	728.4	39.5	16.6	43.8	2365.7	1195	5078.7	14466.2
K002M	0	596.1	1515.6	3489.4	3071.4	1363.7	367.2	317.5	704.1	196.9	1740.2	2819.4	78.5	145.6	276.1	340	487.2	694.6	682.9	869.6	626.8	8551.1	637.2	682.4	507.1	2119.7	6908.5	4525.7	20828.4	19787.3	11376	9277.6	118	162	1533.5	1383.6	6601.7	136.9	447.8	382.4	101.5	948.8	133.1	119.4	170.2	4048.4	2378	7922.2	29063.1
K003M	0	409.9	1192.9	4377.8	3600.2	1367.9	430.1	569.5	1320.9	357.3	2042.1	1833.7	127.9	147.8	399.6	486.8	203.2	520.5	431.8	445.1	331.5	8826	310.9	726.8	440.9	1425	8401.7	4076.1	32461.7	13126.9	3914.8	11461.6	69.6	104.3	1305.8	1507.4	7965.1	255.7	270.2	260.3	73.2	953.8	63.9	71.2	102.5	3687.8	2043.1	9823.2	35460
K005M	0	893.7	1517.9	5423.9	4357.6	2046.5	930.7	626.4	1658.9	443.2	2758.8	3397	158	215.4	475.3	715.3	510	906.3	1003.7	1389	731.9	16501	612	1352.1	581.5	1476.4	10594.1	6963.9	57959.2	24427.9	5551.2	13431.5	119.1	183.9	2273.1	3182.2	15447.6	564	589.2	538.6	217.6	1344.9	91	150.7	182.5	8492.9	3500.9	17916.3	54129.1
K006M	0	473	1277.1	5115.7	2817.7	555	622.6	628.8	1608.3	464.9	2399.5	1423.9	176.9	222.7	351.1	307.5	297	700.4	653.3	531.3	392.9	7985.8	201.3	816.3	354.3	768.6	5074.9	5834.9	32174.5	9236.4	2381.4	8428.4	68.1	84.5	1053.7	1441.3	7709.2	189.8	110.4	110.7	106.8	869.9	46.5	19.7	60.2	3084.1	2243.6	9467.8	40505.8
K007M	0	475.9	1488.1	4304.2	3302.7	1087.3	299.2	378.2	1210	260.2	1949	1081.1	104.5	122.3	246.3	291.6	240	462.9	566.3	470	196.8	5739.1	263.1	554.3	264.6	810.4	3342.6	5271.7	22901.6	9657.8	3314.2	6124.5	40.7	71.3	1006.1	1435.4	9496	199.4	271	249	96	827.6	51.3	93.1	92.2	3215.9	1727.6	6959.8	35518.4
K008M	0	526.6	1263.6	4406.3	3447.2	1820.4	483.8	530.8	1390.7	427	2765.3	2134.4	138	221.2	313.3	345.2	261.5	510.6	626.2	761.8	240.5	6589.5	159.3	661.1	224.8	892.5	4017.1	3979.7	24318	8267.5	2478.9	6638.3	58.6	96.5	1333.8	1677.7	10296.5	200.9	233.9	210.8	116	1031.9	59.6	61.4	72	3030.8	1768.3	8207.9	26092.8
K009M	0	195.3	534.5	987.1	1284.5	639.7	151.5	155.7	330.5	95.1	702.9	422.9	34.5	66.8	225	254.9	205.8	140.8	198.9	215.9	181	3706.3	112	464.2	261.4	609.6	2700.7	1993	8518.3	3725.9	994.7	2590.8	29.2	39.4	470.2	431	2490.3	56.1	57.7	62.7	31	294.6	13	8	15	1116.6	832.3	3193.5	11139.9
K010M	0	463.9	1361.6	4364	3485.8	1329.7	567.7	543.9	1356.8	365.1	2107	1966.1	112.8	120.5	399.1	381.3	173.3	237.1	353.6	359.9	441.3	7524.8	265.1	400.6	333.4	729.7	3011.3	5525.7	26734.3	11060.6	2763.3	6142.2	46.6	81	1146.4	1820.9	11347.6	262.6	171.8	203.1	56.8	1107	38	71.1	101.5	3475.7	2425.1	14568.4	42267.4
K011M	0	384.1	878.6	2216	2178.3	1010.9	642.1	507.2	1031.9	295.3	1581.9	1266.2	97.9	126.6	425.4	392.5	266.2	470.9	540.4	494.8	197.9	5670.5	256.8	610.2	368.7	797.3	3169.2	4766.2	18670	7023	917.8	6743.5	41.9	60.6	878	1392.4	7434.4	170.9	158.4	154.7	83.5	814.1	45.6	22.8	76.1	4014.1	2367.5	7906	27509.7
K012M	0	380.4	651.5	1913.1	2350.5	1416.6	200.8	214.7	673.8	145.6	1571.7	797.4	71.4	112.5	146.1	290.8	594.1	387.1	507.4	678	484.5	5120.7	210.2	567.6	297.4	686	3919.3	3916.2	19233.8	7046.9	2917.4	4722.2	82.3	84.8	965.9	1119.5	7507.1	138.6	169.4	142.3	103.8	484.5	32.7	44.7	51.7	2121	1902.1	5792.1	27610.1
K013M	0	479.5	877.2	2352.4	2633.1	1518.5	280.3	309.6	868.5	218.7	2121	1100.6	94.7	164.4	454	644.9	399.1	308	519.1	665.7	390.7	5323.1	148.6	604.7	298.7	630.6	3509.6	6195.7	16331.1	5698.7	1433.2	5116.4	101.8	130.6	1655.3	1871.2	9913.1	290.2	177.1	211	193.2	888	83.2	29.5	146.2	2885.8	1648.9	7219.9	23561.9
K014M	0	406	1010.7	2275.9	2650.4	1895.9	593.4	365.1	820	208.5	1994.6	1431.2	91.7	132.8	302.8	531.9	263.6	421.5	531	825.6	551.4	8153.8	239.9	873.4	351.4	887.6	5842.8	4366.9	31446.7	11991.8	2676.5	7751.8	97	139.2	1501.5	1956.5	7908	187.4	224.3	265.3	128.3	671.1	39	33.3	70.8	2410.9	2460.8	9384.9	32594.5
K015M	0	216.8	611.4	882.2	1602	770.6	206.7	234.7	602.8	169	1060.2	650.9	53.7	68.4	250.5	212.7	156.4	159.8	279.3	289.2	191.7	3453.8	106.5	278.4	161.4	357.9	1634.5	6089.5	12262.3	3920.1	790.1	3469.2	30.4	47.8	636.6	829.3	5243.4	95.5	69.1	77.4	59.1	489.3	31.1	20.6	46.8	1828.6	1008.6	5017.5	15523.9
K016M	0	770.6	1750.5	6563.2	5608.4	2171.2	331.1	348	1171.4	205	3050.9	1698.4	138.3	235.7	399.7	703.1	405.5	376.3	537.9	768.6	427.9	9632.6	307.7	904.3	354.9	1151	10024.5	7801.3	38179.2	12369.6	2632.9	8978.8	114.1	208.7	2247.1	2617.7	9388	292.2	301	335.2	130.2	1035.9	55.6	52.1	113.7	6222.5	3341.7	12840.4	40731.3
K017M	0	515.6	815.6	3311.9	3210	1676.5	406.6	438.2	1442.3	358.3	3071.7	1931.1	160.9	299.7	577.4	760.6	222	313.7	472.6	620.6	284.2	7392.3	236.5	518.2	296.5	850.9	4197.4	7300.7	25716.7	10052.1	3050.2	7535.3	61	120.2	1358.3	2458.9	13970.8	802	326.8	332.9	127	1123	54.9	112.1	136.8	4470.7	3142.7	14121.9	54825.3
K018M	0	606	1894.7	3844.3	4129.6	1044.2	250.7	248.1	676	133.6	1267.3	571.3	80	95.6	305.2	277	446.2	1385.2	1240.4	1170.7	249	3993.4	112.2	400.6	124.6	273.3	1997	4011	13673.5	3707	681.5	2513	54.2	66.8	738.6	1598.1	7828.2	149	76.5	94	93.3	644.9	22.6	23.9	28.1	2175.7	1373.6	5157.3	22089.6
K019M	0	488.8	1151.2	2360.7	3206.2	1387.4	473.2	377.6	999.4	251.2	1818.3	1152.1	125.7	123.5	386.9	557.6	390.4	462.9	694.1	718.6	337	7299.8	245.8	841.4	353.4	687	4421	7546.1	29997.3	10875.5	2393.3	7884.3	50.3	109.2	1524	2223.2	12146.1	276.7	239.6	195.5	138.9	1162.5	41	37.5	74.6	4268.3	2115.2	8419.4	27206.8
K020M	0	362	996.6	2961.4	2866.2	1354.4	540.6	527.4	1312.2	335.2	2987.5	1621.5	148.4	206.5	315.4	489.6	383	601.7	725.1	1071.6	391.8	6889.4	213.7	1244.3	420.5	995.9	4733.4	5995.8	26984.1	8744.1	1418.4	7801.7	61.8	106	1258.6	1958.8	10195.3	240.8	212.5	210.1	164.9	1013.6	51.3	31.3	95.2	4051.6	2635	10835.6	35669.8
K021M	0	564.9	1919.4	6975.2	4066	2387.7	770	744.7	1979.4	487.6	4019.6	2994.1	199.4	264.3	327	511.3	349.2	610.8	825.8	1173.6	1120.5	12533.1	406.1	1139.5	570.1	1581.3	12349.5	8281.1	43012.2	13630.5	4391.4	13197.7	167	209.6	2335.6	1943.2	10947.7	408.2	245.3	247.9	148.9	785.3	69.4	43.8	122.7	8815	4515.2	13930.2	55748
Average		473.68	1189.92	3476.1	3124.49	1374.89	439.785	414.225	1088.24	279.75	2104.84	1552.82	111.78	158.22	335.66	433.425	319.28	502.275	586.965	695.11	407.495	7226.17	259.18	706.175	337.985	914.855	5115.84	5331.26	25597.4	9950.61	2862.5	7175.41	73.065	108.475	1300.63	1682.44	8911.08	249.395	222.9	218.77	112.4	860.955	53.115	53.14	90.13	3789.11	2231.26	9188.15	32585.7
StdDEv		167.866	407.701	1732.94	978.023	519.079	206.265	164.057	427.191	118.617	821.831	820.408	45.0153	67.5595	108.699	176.331	128.724	279.922	242.326	318.51	224.372	3154.01	146.221	287.493	123.011	443.724	3023.76	1753.28	11921.5	5252.18	2377.49	3127.6	35.936	50.4591	531.036	649.398	3105.01	174.776	129.299	116.985	45.9711	257.983	26.6353	38.9719	45.4354	2010.63	900.627	3840	12874.6
%RSD		35.4387	34.2629	49.853	31.3018	37.7541	46.9014	39.6057	39.2553	42.4012	39.0447	52.8333	40.2713	42.6997	32.3838	40.6831	40.3171	55.7308	41.2846	45.8215	55.0614	43.647	56.4167	40.7113	36.3954	48.5022	59.1059	32.8867	46.5729	52.7825	83.0564	43.5877	49.1837	46.5168	40.8291	38.5986	34.8444	70.0801	58.0075	53.4742	40.8996	29.9647	50.1466	73.3382	50.411	53.0634	40.3641	41.793	39.5101
Concentrations of lipids (nM) for evening samples.
SPECIES	Label	GM3 d18:1/16:0	GM3 d18:1/18:0	GM3 d18:1/20:0	GM3 d18:1/22:0	GM3 d18:1/24:0	Cer d18:1/18:0	Cer d18:1/20:0	Cer d18:1/22:0	Cer d18:1/23:0	Cer d18:1/24:0	Cer d18:1/24:1	Cer d18:2/22:0	Cer d18:2/24:0	Hex1Cer d18:2/22:0	Hex1Cer d18:2/24:0	Hex2Cer d18:1/16:0	Hex2Cer d18:1/20:0	Hex2Cer d18:1/22:0	Hex2Cer d18:1/24:0	LPC 14:0	LPC 18:1	LPC 20:1	LPC 20:3	LPC 22:5	LPC 22:6	LPE 16:0	LPE 18:0	LPE 18:1	LPE 20:1	LPE 22:1	LPE 22:5	PE 32:0	PE 34:0	PE 34:1	PE 36:1	PE 36:2	PE 36:4	PE 38:1	PE 38:2	PE 38:3	PE 38:4	PE 38:6	PE 40:2	PE 40:7	PI 34:1	PI 34:2	PI 36:1	PI 36:2
K001E	1	317.2	1252.3	1917.5	3205	1049.8	283.6	265.3	598.3	196.7	1075.6	836.8	71.2	79.8	206.4	200.8	163.8	306	415.1	356.8	373.2	3803.1	139.3	492.2	201	556.8	2058.9	2661.8	11180	5174.4	1155.7	3841.4	40.4	61.5	936.3	1118.3	5694.9	80.1	104.1	117.3	100	930.7	44	21.7	58.3	2720.8	1132.8	5547.5	15670.2
K002E	1	756.3	2119.6	5030.9	4499	2625.9	398.5	430.4	1172	261.8	2697.4	3585	118.4	178.4	179.7	333.7	530.4	569.6	625.5	884.6	535.4	8205.6	644.3	611.5	399.6	1879.1	7852.5	4265.3	20257	20375.2	13193.3	8815.8	174.1	230.6	2205.3	1616.6	7401.8	125.6	592.2	423.6	143.2	864.7	159.4	196.8	165.8	4385.5	2110.6	9636.9	24391.5
K003E	1	366.2	947.6	2629	2441.6	1165.9	203.5	228.4	693.4	181.2	1065.2	867	67.2	85.9	309.5	339.6	153.5	288.7	291.7	395.1	172.9	6183.6	197.3	508.4	285.3	966.3	4809.3	3261.2	21302.1	8039.2	2268.7	7892	53.7	77.2	1157	1461.1	7013.6	237.4	191.9	235.5	77.5	829	56.1	62.1	111.7	2943.7	1882.2	9205.9	32623.4
K005E	1	1022	2083.9	8033.7	5165.2	2238.6	501.6	441.4	1319.8	336.5	2490.9	2131.8	138.3	144.3	441.8	612.6	512.2	773.1	966.7	1163.7	490.5	13122.6	512.5	1019.5	490.2	1091.9	9286.4	6797.7	52334.9	23338.8	5098.4	13533.6	107.4	134.2	2268.7	2796.7	14150.3	515	465.8	535.2	230.3	1248.6	80.4	117.8	178.6	7224.1	3121.3	14476.2	52959.2
K006E	1	373.8	1170.2	3948.9	2311.9	1070.9	673.9	648.8	1470.3	472.3	2262.6	1288.4	170	192.9	320.1	285.4	281.9	837.1	617	557.6	383	9165.8	229.7	871.2	299.5	728	4890.2	6462.7	36606.8	10770.5	2755.7	9555.8	60.7	85.3	1359.4	1729.5	8551.9	231.1	115.5	133.3	121.8	1230.4	53.3	21.2	65	3878.6	2019.6	10151.2	42112
K007E	1	509.4	1496.4	4679.1	3684.2	1316.9	443	514	1377.8	327.2	1818	1607.7	132.5	130.8	396.4	423.9	338.3	671.7	611	576.3	200.5	6263.5	306.7	604.4	255.8	923.1	3251.9	6064.4	23640.5	10465.6	3416	6147.4	53.8	86.5	1135.8	2012	10109.4	278.1	338.2	395.5	119.2	996.7	54.4	130.3	110.8	3644.5	1950.8	10653.6	34181.7
K008E	1	532	952.3	2863	2996.8	994.6	197	256.1	600.9	165.4	1235	915.1	73.8	107.5	170.5	206.9	206.5	358.2	362.3	448.2	178	4507.6	153.3	409.3	184.2	548	3275	2725	16763.2	5789.5	2477.4	4701.9	36.7	56.7	930.6	1181.9	7349.6	118.7	166.7	159.9	64.9	681.7	31.6	42	55.3	1948.9	1344.2	6910.5	22629.3
K009E	1	379.4	1203.1	3150.1	3226.8	1314.6	415.4	323.8	651.7	138.9	1236.4	830.6	104.2	95.6	268.9	366.8	172.8	323.4	332.3	423.3	424.2	6178.1	304.3	716.3	336.9	871.2	4504.2	4754.3	20662.1	8746.1	2580.5	4949.2	65.7	82.8	1055.7	1209.7	7172.1	157	150	153.6	61.5	796.3	26.1	31.2	55.5	2774.1	1874.6	7903.1	28819.8
K010E	1	274.3	974.7	1971.4	2143.6	829.2	528.7	443.9	1234.9	277.8	1750.6	1620.1	116.1	122.3	303.2	334	222.3	268.2	196.3	233.4	183	4705.3	181.6	235.2	190.3	425.6	1951	4636.2	17190.7	8380.6	2550	4088.4	46	61	879.1	1435.3	7390.3	168.4	166.9	145.4	55.5	964.1	34	57.4	54.9	1994.8	1328.5	7250.4	22812
K011E	1	545.1	1499.6	6901.5	4075.6	1408.6	789.6	895.5	1863.6	517.5	2557.9	2074.2	187.1	186.7	773	591.6	335.7	804.1	922.2	793.4	246.7	7795.2	286.6	807.7	433.5	907	3811.9	8272.6	26910.1	10127.1	1336.2	10060.2	90.4	117	1596	2211.1	14330.7	561.4	257.7	300.7	209.6	1839.5	106.3	44.9	197.3	6694.9	3129.6	13774.9	44202.9
K012E	1	348.8	714.4	1443.9	2413.7	1467.8	274.7	246.9	730.5	138.2	1663.9	656.6	85	108.7	192.6	306.2	248.2	248.2	563.8	616.5	445.2	6899.5	316.3	770.7	365.6	907.3	4625.3	4578.5	20975.6	7091	3107	5029.3	79.7	89.3	1297.3	1579.6	9776.6	217.7	205.6	214.9	139	695.9	37.4	49.3	70.1	2790.8	2480.3	6367.5	29811.9
K013E	1	879	1546.9	7453.4	5823.6	2895.9	535.3	475.7	1364.1	289.4	3408.5	2194.9	165.1	276.4	674	1185.6	538.8	667.8	927.7	1250.6	729.8	8831.9	293.8	964.7	474.2	1089.2	6713.2	11025.4	27550	11588.5	2888.9	9326.6	182.5	271.9	2844.6	3620.8	16517.2	664.6	335.7	377.6	363.2	1498.5	173.1	72.5	271.5	5929.3	3939.9	13499.8	47267.1
K014E	1	294.5	1017.6	1858.9	2826.7	1470.6	531.3	359.9	905	272	1967.2	1335.3	73.2	112.2	356	510.5	272.4	538.7	504.3	906.7	391.5	7272.5	282.3	648.7	251.2	760.6	4770.8	4271.5	26017.2	10756	2202.8	7353.9	140	178.9	2050.1	2261.2	11017.1	234.1	264.7	309.7	188.1	678.5	62.4	38.2	117.7	2894.8	2562.5	9253.2	36029.1
K015E	1	342.9	935.8	4549.8	3570.4	1153.7	337.8	447.9	1279.4	270.9	2131.7	1236.3	105.7	153.6	438.3	372.6	373.8	392.8	747	561.2	342.8	6633.6	210.4	547	278.6	625.5	3501.6	11148	28641.5	8721	1651.2	8726	55.3	66.1	1131.5	1654.6	11329.6	277.6	139.1	168.5	95	1100.2	50.6	39.4	96.6	4769.7	2661.8	9899.3	38722.9
K016E	1	540.2	1414.6	4747.2	4538	2184.7	398.4	425.4	1119.3	231.6	2959.2	1767.9	136.9	208.2	449.8	647.5	4425	322.5	959.2	1797.6	487.2	11636.1	262.4	747.3	355.3	851.5	9336.7	9850.3	42285.9	10523.5	2151.8	7840	136.5	176.5	2704.4	2398.7	11727.9	360.8	240.9	268.9	145.4	1241.6	96	62.9	148	6627.2	3042.1	12219.9	35778.9
K017E	1	659.8	1180.1	5379.5	4454.9	1593.3	512.9	516.4	1669.2	438.3	3405.8	2175.4	208.1	310.2	652.2	851.9	313.6	378.4	750.5	805	393.4	10061.5	348.9	684.7	382.9	1139.6	5809.2	9400.6	36105.2	13336.8	3684.6	10092.8	83.8	133.2	1759.9	3216	20426.3	1338.6	437.3	447.2	142.3	1562.7	80	135.9	147.8	5146.6	4902	17000.8	80639.1
K018E	1	1037.1	3371.1	16523.9	6716.4	1533.4	480.1	556.8	1225.4	258	1960.2	1213	129.9	172.3	444	427.7	632.6	2753.2	2559.5	2283.5	460.9	7301.2	136.8	749.6	214.9	451.9	3530.7	8332.8	31756	7311	1264.4	5175.9	98.4	103.2	1435.5	3485	17968.4	542.9	168.7	212.8	231.6	1606.9	38.5	55	71.7	5656.5	2563.7	10906.3	36568.1
K019E	1	619.5	1416.4	3622.9	3568	1469.3	521.1	452.7	1440.4	390.7	2438.7	1466.3	144.8	174.5	421.9	512.3	243.7	418.9	521.5	700.6	436.2	8275.8	298.1	933.5	396.7	827.6	4593.3	10631.8	32626.6	14399.7	4109	9050	102.4	184.9	2040.9	3107.8	17517.3	435.2	309.5	321.5	210	1685.2	101.2	52.8	131.9	5787.9	2930.6	10168.3	43795.8
K020E	1	528.3	1293.3	4806.9	3139.5	1427.8	473.8	483.6	1526.6	387.9	3636.8	1798.6	141.7	254	374.2	596.5	405.3	764.8	933.2	1366.7	482.3	8269.5	208.1	1204.6	342.5	807.8	5447	9992.3	36726.7	11241.8	1794.3	10004.3	93.5	162.6	1966.5	3007.6	17309.8	794.5	291.2	315.9	298.5	1412.5	105.6	43.4	216	6602.4	3430.8	15016.1	47656
K021E	1	582.4	2121.4	7986.4	5187.5	2261	1016.2	935.9	2568.5	706.8	5354.5	3197.9	229.6	344.2	543.5	696	410.9	764	1004.8	1513.9	917.6	12578.3	386.9	1232.5	581.2	1487.6	11059.3	10677.7	40930	13187.7	3538.8	14869.8	218.8	271.7	2666.5	2688.9	12663.3	637.2	294.2	343.6	203.1	932.6	106.5	58.8	215.1	6676.2	4879.4	17433	57576
Average		545.41	1435.56	4974.89	3799.42	1573.62	475.82	467.44	1240.55	312.955	2355.8	1639.95	129.94	171.925	395.8	490.105	539.085	622.47	740.58	881.735	413.715	7884.51	284.98	737.95	335.97	892.28	5253.92	6990.51	28523.1	10968.2	3161.23	8052.71	95.99	131.555	1671.05	2189.62	11770.9	398.8	261.795	279.03	159.985	1139.82	74.845	66.68	126.98	4554.56	2664.37	10863.7	38712.3
StdDev		229.842	606.892	3394.23	1245.7	567.503	193.074	188.754	481.882	141.69	1043.91	769.835	45.8749	75.0977	167.27	237.055	924.743	541.756	496.105	533.289	183.117	2524.47	123.835	252.419	108.023	343.864	2459.98	2991.72	10177.9	4469.74	2565.24	2994.23	50.9723	68.558	636.105	808.254	4406.65	302.649	126.931	118.036	81.699	360.34	41.3622	44.5817	64.2318	1767.68	1055.34	3426.8	14581.9
%RSD		42.1412	42.2755	68.2271	32.7867	36.0634	40.5771	40.3803	38.844	45.275	44.3121	46.9427	35.3047	43.6805	42.2611	48.3683	171.539	87.0333	66.9888	60.4818	44.2617	32.0181	43.454	34.2055	32.1525	38.5377	46.8218	42.7969	35.6828	40.7519	81.1467	37.1829	53.1017	52.1135	38.0661	36.913	37.4368	75.8899	48.485	42.3023	51.0667	31.6139	55.2638	66.8592	50.5842	38.8112	39.6095	31.5436	37.6672
[truncated: 189 more columns]
